# Supplementary material for: A transcriptomic analysis of gene expression in the venom gland of the snake Bothrops alternatus (urutu)
Source: BMC Genomics. 2010 Oct 26;11:605. doi: 10.1186/1471-2164-11-605 (PMC3017861; doi:10.1186/1471-2164-11-605)
Supplement: Additional file 1 — Table showing the positions and descriptions of SNPs identified in B. alternatus ESTs using the program QualitySNP [72]. [file 1471-2164-11-605-S1.XLS]

## Sheet: Plan1
Contig ID	True loci	SNP type
104	407	AG
108	387	CA
117	151	CT
124	77	GA
140	40	GA
143	714	TC
143	805	AG
149	614	AG
150	146	GT
150	190	CT
150	378	GA
181	121	AG
200	238	CT
200	355	GA
23	91	C-
23	92	-C
252	288	AG
255	565	CT
265	290	CA
269	200	CA
26	538	AG
278	396	CT
285	54	CT
303	68	TC
303	86	AG
303	131	GC
310	286	TG
310	346	AG
322	176	AG
322	184	TC
322	189	-A
322	517	TA
329	480	AG
335	845	G-
347	14	-G
347	15	-T
347	16	-T
349	448	GA
356	288	TA
384	60	A-
391	165	TC
391	194	AG
391	247	C-
391	350	AG
391	448	AT
425	47	TC
425	99	AG
425	352	AG
425	353	GA
425	652	GT
425	699	A-
430	69	GC
445	89	GC
44	335	T-
44	335	T-
44	335	T-
462	451	-A
462	452	AT
473	35	GA
473	371	TA
473	596	A-
473	606	CG
473	687	CT
473	688	CT
47	263	CA
47	306	GC
487	343	GA
497	185	GA
500	118	AG
500	274	GA
500	403	GA
500	421	CT
500	480	TC
531	175	CG
531	176	CA
531	181	AT
531	182	CG
531	314	CA
531	342	CT
531	418	CG
531	450	CA
531	668	CT
532	90	TC
532	105	GA
538	587	TC
538	588	AT
54	158	AG
54	601	A-
565	405	G-
565	406	A-
565	407	-G
57	148	TC
57	160	AG
57	427	AT
603	333	CT
615	123	AG
616	133	CT
62	275	TC
649	24	T-
649	25	T-
649	26	G-
649	133	TA
649	139	CG
649	143	GT
649	179	TC
662	717	GA
662	719	AT
662	720	TA
740	740	TC
740	766	AG
76	640	-T
76	692	AG
76	713	TC
782	341	C-
782	342	A-
782	343	A-
802	298	GC
802	315	TC
802	326	AC
802	366	GA
810	165	CT
810	449	-C
810	450	-A
810	451	-A
829	139	GA
829	423	AG
840	1475	AG
89	109	C-
89	119	CT
89	334	CT
93	158	C-
93	159	C-
		32 indels
		132 SNPs
		31	SNPs in ORFs (run against Uniprot)
		15	Synonymous
		16	Non-synonymous

## Sheet: Planilha1
Contig	Size	ESTs	ESTsS1	ESTsS2	TrueSNP	Frequency	ssubs	nsubs	fhit
473	749	22	22	0	6	0.801068090787717	1	NA	gi|82189787|sp|O42138|VMED_AGKCL Zinc metalloproteinase-disintegrin ACLD precursor gi|2231613|gb|AAC18911.1| metalloproteinase-disintegrin-like protein [Agkistrodon contortrix laticinctus]
500	715	11	11	0	5	0.699300699300699	4	NA	gi|45383890|ref|NP_989441.1| protein disulfide isomerase-associated 3 precursor [Gallus gallus] gi|82243463|sp|Q8JG64|PDIA3_CHICK Protein disulfide-isomerase A3 precursor (ERp57) (Glucose-regulated thiol oxidoreductase 58 kDa protein) gi|22651801|gb|AAM82759.1| glucose regulated thiol oxidoreductase protein precursor [Gallus gallus]
117	281	24	15	9	1	0.355871886120996	1	NA	gi|126330954|ref|XP_001363060.1| PREDICTED: similar to Ribosomal protein L34 [Monodelphis domestica]
310	568	6	5	1	2	0.352112676056338	2	NA	gi|50757498|ref|XP_415539.1| PREDICTED: hypothetical protein [Gallus gallus]
538	784	11	11	0	2	0.255102040816327	1	NA	gi|48734721|gb|AAH71673.1| Ribosomal protein S2 [Homo sapiens]
278	762	5	5	0	1	0.131233595800525	1	NA	gi|158254508|dbj|BAF83227.1| unnamed protein product [Homo sapiens]
181	763	4	4	0	1	0.131061598951507	1	NA	gi|149255339|ref|XP_996033.2| PREDICTED: similar to calmodulin [Mus musculus] gi|149255794|ref|XP_922860.3| PREDICTED: similar to calmodulin [Mus musculus]
26	1001	7	7	0	1	0.0999000999000999	1	NA	gi|82219563|sp|Q98SP2|VMJA2_BOTJA Zinc metalloproteinase/disintegrin precursor [Contains: Metalloproteinase jararafibrase-2 (Jararafibrase II); Disintegrin bothrostatin (D-BTT)] gi|13194760|gb|AAK15542.1| bothrostatin precursor [Bothrops jararaca]
531	1006	28	24	4	9	0.894632206759443	1	7	gi|546898|gb|AAB30855.1| jararhagin-C=28 kda disintegrin homolog [Bothrops jararaca=snakes, venom, Peptide, 212 aa]
802	726	11	6	5	4	0.550964187327824	1	2	gi|25140377|gb|AAN37410.1| hypotensive phospholipase A2 [Bothrops jararacussu]
425	844	34	28	6	6	0.710900473933649	1	3	gi|123912829|sp|Q1PBD1|VMDIS_AGKHP Zinc metalloproteinase/disintegrin precursor [Contains: Metalloproteinase ; Disintegrin] gi|92087833|gb|ABE73077.1| metalloproteinase precursor [Gloydius halys]
810	794	10	9	1	4	0.503778337531486	NA	NA	No hits found
54	758	23	23	0	2	0.263852242744063	NA	1	gi|82211845|sp|Q8AWI5|VMHA_AGKHP Zinc metalloprotease-disintegrin halysase precursor gi|60729695|pir||JC8056 halysase - Gloydius halys gi|27465044|gb|AAN39540.1| metalloprotease [Gloydius halys]
445	402	5	5	0	1	0.248756218905473	NA	NA	No hits found
285	594	6	0	6	1	0.168350168350168	NA	1	gi|26006832|sp|Q8QG87|PA21_BOTIN Phospholipase A2 BITP01A precursor (Phosphatidylcholine 2-acylhydrolase) (BinTX-I) gi|20069137|gb|AAM09694.1|AF490535_1 phospholipase A2 precursor [Bothrops insularis]
255	745	6	6	0	1	0.134228187919463	NA	NA	gi|114679192|ref|XP_530073.2| PREDICTED: similar to U2 (RNU2) small nuclear RNA auxiliary factor 2 isoform b [Pan troglodytes]
384	789	4	3	1	1	0.126742712294043	NA	NA	gi|48428840|sp|Q7ZTA0|CRVP_AGKPI Piscivorin precursor gi|28972957|gb|AAO62994.1| piscivorin [Agkistrodon piscivorus piscivorus]
349	1051	7	6	1	1	0.0951474785918173	NA	1	gi|44969651|gb|AAS49610.1| calreticulin [Gallus gallus]
149	1313	6	6	0	1	0.0761614623000762	NA	1	gi|149601897|ref|XP_001517928.1| PREDICTED: similar to PLC alpha, partial [Ornithorhynchus anatinus]
335	1448	10	9	1	1	0.069060773480663	NA	NA	gi|109820210|gb|ABG46459.1| cytochrome oxidase subunit 1 [Campephilus guatemalensis]
840	1891	21	18	3	1	0.0528820729772607	NA	NA	gi|231997|sp|P30431|VMJAR_BOTJA Zinc metalloproteinase-disintegrin jararhagin precursor (Jararafibrase I) (JF I) (JG) (HF2-proteinase) [Contains: Disintegrin jararhagin-C (Jaracetin)] gi|62468|emb|CAA48323.1| jararhagin [Bothrops jararaca]
649	466	56	56	0	7	1.50214592274678	NA	NA	No hits found
303	216	4	1	3	3	1.38888888888889	NA	NA	No hits found
347	363	24	24	0	3	0.826446280991736	NA	NA	No hits found
140	126	6	6	0	1	0.793650793650794	NA	NA	No hits found
391	718	6	6	0	5	0.696378830083565	NA	NA	No hits found
322	700	18	17	1	4	0.571428571428571	NA	NA	gi|155970513|gb|ABU41862.1| ATP synthase F0 subunit 6 [Agkistrodon piscivorus]
124	176	8	8	0	1	0.568181818181818	NA	NA	No hits found
44	541	7	7	0	3	0.55452865064695	NA	NA	No hits found
57	648	33	33	0	3	0.462962962962963	NA	NA	No hits found
565	712	6	6	0	3	0.421348314606742	NA	NA	No hits found
89	754	5	5	0	3	0.397877984084881	NA	NA	No hits found
782	853	8	8	0	3	0.351699882766706	NA	NA	No hits found
462	573	9	9	0	2	0.349040139616056	NA	NA	No hits found
150	889	7	7	0	3	0.337457817772778	NA	NA	No hits found
76	906	10	7	3	3	0.33112582781457	NA	NA	No hits found
47	651	9	9	0	2	0.307219662058372	NA	NA	No hits found
23	697	11	11	0	2	0.286944045911047	NA	NA	No hits found
532	710	4	4	0	2	0.28169014084507	NA	NA	No hits found
200	766	4	4	0	2	0.261096605744125	NA	NA	No hits found
93	771	5	5	0	2	0.259403372243839	NA	NA	No hits found
662	1213	29	23	6	3	0.247320692497939	NA	NA	gi|345543|pir||JC1348 hypothetical 18K protein - goldfish mitochondrion
430	440	11	11	0	1	0.227272727272727	NA	NA	No hits found
829	907	25	25	0	2	0.220507166482911	NA	NA	No hits found
143	953	10	9	1	2	0.209863588667366	NA	NA	No hits found
62	520	22	22	0	1	0.192307692307692	NA	NA	No hits found
497	575	7	7	0	1	0.173913043478261	NA	NA	No hits found
603	581	13	13	0	1	0.172117039586919	NA	NA	No hits found
108	637	7	7	0	1	0.156985871271586	NA	NA	No hits found
740	1339	5	5	0	2	0.149365197908887	NA	NA	No hits found
487	671	5	5	0	1	0.14903129657228	NA	NA	No hits found
265	673	4	4	0	1	0.148588410104012	NA	NA	No hits found
356	728	5	5	0	1	0.137362637362637	NA	NA	No hits found
269	735	4	4	0	1	0.136054421768707	NA	NA	No hits found
616	740	8	8	0	1	0.135135135135135	NA	NA	No hits found
252	776	5	4	1	1	0.128865979381443	NA	NA	No hits found
615	785	5	5	0	1	0.127388535031847	NA	NA	No hits found
329	802	6	6	0	1	0.124688279301746	NA	NA	No hits found
104	1078	4	4	0	1	0.0927643784786642	NA	NA	No hits found
