# Supplementary material for: A transcriptomic analysis of gene expression in the venom gland of the snake Bothrops alternatus (urutu)
Source: BMC Genomics. 2010 Oct 26;11:605. doi: 10.1186/1471-2164-11-605 (PMC3017861; doi:10.1186/1471-2164-11-605)
Supplement: Additional file 2 — Table of transposable elements identified in B. alternatus ESTs. [file 1471-2164-11-605-S2.XLS]

## Sheet: Balt-blast-Repbase-table.txt
QUERY	TE_NAME	TE_FAMILY	Species	E-VALUE	ID	HIT_START	HIT_END	HIT_LEN	PERC_SEQ
BACCGV4045E04.b	OposCharlie3b	hAT	Didelphidae	5e-12	90	7	66	59	10.0334
BACCGV4021H07.b	BovB_VA	RTE	Vipera	9e-11	86.4865	4109	4182	73	10.0407
BACCGV4052A04.b	HAT3_MD	hAT	Monodelphis	9e-23	95.4545	3679	3744	65	10.0457
BACCGV4078E09.b1	SPIN_NA_1_Og	hAT	Otolemur	3e-13	92.5926	1	54	53	10.0559
Contig614	SPIN_Og	hAT	Otolemur	2e-24	94.5205	2764	2836	72	10.0829
BACCGV4012F08.b	MOSAT_DR	SAT	Danio	2e-36	100	1116	1192	76	10.1316
BACCGV4086C11.b	ERV1-N3-I_DR	ERV1	Danio	3e-19	96.6667	3599	3658	59	10.1375
BACCGV4002D06.b	SPIN_Og	hAT	Otolemur	1e-19	91.7808	1	73	72	10.1389
Contig188	LINE2_NT1	CR1	Natrix	8e-15	84.6939	356	453	97	10.1977
BACCGV4043C01.b	SPIN_NA_1_Og	hAT	Otolemur	2e-20	93.9394	1	66	65	10.2009
BACCGV3003D01.b0	LIN4b_SM	NeSL	Schmidtea	1e-31	100	4771	4839	68	10.2071
BACCGV4085E02.b	GACA@2			2e-21	94.3662	1	69	68	10.2601
BACCGV4075H09.b	SPIN_NA_1_Og	hAT	Otolemur	7e-11	88.7097	5	66	61	10.2649
BACCGV3019G10.b0	URR1_Xt	hAT	Xenopus	2e-23	96.8254	124	186	62	10.2941
Contig495	SPIN_NA_6_Et	hAT	Echinops	5e-18	92.4242	1	66	65	10.2964
BACCGV4069E06.b	BovB_VA	RTE	Vipera	7e-24	93.4211	4109	4184	75	10.3121
BACCGV4008E03.b	BovB_VA	RTE	Vipera	9e-11	86.4865	4109	4182	73	10.3497
BACCGV4056B04.b	URR1	Mariner/Tc1	Rodentia	8e-14	88.5714	1	70	69	10.355
BACCGV4030C11.b	RLTR31B_MM	ERV2	Mus	2e-30	100	113	179	66	10.3555
BACCGV4043E03.b	URR1_Xt	hAT	Xenopus	3e-13	89.3939	1	66	65	10.3611
Contig108	SPIN_NA_1_Og	hAT	Otolemur	8e-11	87.8788	1	66	65	10.3611
BACCGV4045B10.b	DNA-8-5_DR	DNA		1e-28	96.0526	1630	1705	75	10.3967
BACCGV4050H01.b	DNA8-5_DR	DNA		7e-30	97.2973	1315	1388	73	10.4372
BACCGV4066E01.b	SPIN_NA_1_Og	hAT	Otolemur	3e-13	89.3939	1	66	65	10.443
BACCGV4071H02.b1	BovB_VA	RTE	Vipera	1e-15	89.1892	4109	4182	73	10.452
BACCGV4054E02.b	TAGAA@2			1e-31	100	1	69	68	10.4704
Contig843	CR1_HS	CR1	Homo	8e-14	88.4058	249	317	68	10.4863
Contig684	SPIN_NA_1_Og	hAT	Otolemur	7e-11	88.7097	5	66	61	10.4907
BACCGV4026H07.b	BovB_VA	RTE	Vipera	5e-28	94.9367	4114	4192	78	10.4914
BACCGV4005F10.b	HAT3_MD	hAT	Monodelphis	2e-23	96.8254	3682	3744	62	10.5882
BACCGV4073H06.b1	GGAA@2			1e-12	91.3043	2	69	67	10.5919
BACCGV3028B10.b0	MOSAT_DR	SAT	Danio	8e-39	100	1117	1197	80	10.616
BACCGV4085B08.b	nhAT4b_ML	hAT	Myotis	3e-26	91.1111	101	190	89	10.6509
BACCGV4029G12.b	SPIN_NA_1_Og	hAT	Otolemur	1e-15	90.9091	1	66	65	10.6624
BACCGV3029H06.b	SPIN_NA_1_Og	hAT	Otolemur	7e-14	90.4762	1	63	62	10.678
BACCGV4019G07.b	SPIN_NA_1_Og	hAT	Otolemur	2e-20	93.9394	1	66	65	10.6969
BACCGV4062D02.b	HAT3_MD	hAT	Monodelphis	1e-18	94.9153	3686	3744	58	10.7273
BACCGV4011E03.b	BovB_VA	RTE	Vipera	1e-21	93.0556	4227	4298	71	10.7946
BACCGV4073E01.b	LINE2_NT1	CR1	Natrix	1e-15	88	379	453	74	10.8069
BACCGV4060H03.b	MOSAT_DR	SAT	Danio	1e-37	98.7952	1117	1199	82	10.8214
BACCGV4065C05.b	BovB_VA	RTE	Vipera	2e-14	94.2308	4124	4175	51	10.8559
BACCGV4002D03.b	SPIN_NA_1_Og	hAT	Otolemur	3e-13	89.3939	1	66	65	10.8911
BACCGV4047H09.b1	DNA-N4_DR	DNA		3e-32	98.6486	645	718	73	10.9145
BACCGV4008E12.b	DNA-8-27_DR	DNA		1e-27	100	138	199	61	10.9155
Contig543	CR1_HS	CR1	Homo	2e-17	90.1408	284	354	70	10.9399
BACCGV4046D01.b	SPIN_NA_1_Og	hAT	Otolemur	3e-13	89.3939	1	66	65	10.9635
BACCGV4011D07.b	GGAA@2			5e-15	89.8551	1	69	68	10.9873
BACCGV4066G04.b	HAT3NA1_MD	hAT	Monodelphis	7e-11	88.7097	4	65	61	11.0124
Contig474	TAGAA@2			1e-31	100	1	69	68	11.0224
BACCGV4074H08.b1	BovB_VA	RTE	Vipera	5e-28	92.3077	4127	4217	90	11.0437
Contig693	BovB_VA	RTE	Vipera	4e-25	94.5946	4109	4182	73	11.0448
BACCGV4079G05.b1	SPIN_NA_1_Og	hAT	Otolemur	1e-15	90.9091	1	66	65	11.0553
BACCGV3023G10.b0	HAT3_MD	hAT	Monodelphis	8e-17	90.2778	3680	3751	71	11.0599
BACCGV4072A10.b1	SPIN_Ml	hAT	Myotis	2e-13	92.5926	1	54	53	11.0883
Contig689	HAT3_MD	hAT	Monodelphis	8e-14	88	3934	4008	74	11.1111
BACCGV3006G06.b0	URR1_Xt	hAT	Xenopus	3e-13	89.3939	1	66	65	11.1298
BACCGV4010F06.b	hAT-N36_DR	hAT	Danio	2e-23	96.8254	167	229	62	11.1307
BACCGV4080A06.b	TE-X-4_NVi	Transposable		3e-38	98.8095	206	289	83	11.1702
BACCGV4041C01.b	SPIN_NA_1_Og	hAT	Otolemur	1e-15	91.9355	1	62	61	11.1712
BACCGV4059D10.b	SPIN_NA_6_Et	hAT	Echinops	1e-15	90.9091	1	66	65	11.1864
Contig222	SPIN_NA_1_Og	hAT	Otolemur	1e-12	89.2308	2	66	64	11.2263
Contig58	Charlie12_GG	hAT	Gallus	4e-16	89.1566	2238	2320	82	11.2329
BACCGV4007H12.b	HAT3_MD	hAT	Monodelphis	4e-28	96	3670	3744	74	11.2613
BACCGV4084C04.b	BovB_VA	RTE	Vipera	8e-20	93.8462	4106	4170	64	11.2847
BACCGV4024G10.b	GACA@2			1e-31	100	1	69	68	11.3115
BACCGV4002E07.b	SPIN_NA_1_Og	hAT	Otolemur	1e-12	89.2308	2	66	64	11.324
BACCGV4013C08.b	SPIN_NA_1_Og	hAT	Otolemur	7e-11	88.7097	5	66	61	11.3346
BACCGV4066A04.b	SPIN_NA_1_Og	hAT	Otolemur	7e-11	87.8788	1	66	65	11.3793
BACCGV4036H11.b	BovB_VA	RTE	Vipera	7e-27	92.8571	4109	4192	83	11.3976
BACCGV4022B11.b1	HAT3_MD	hAT	Monodelphis	2e-23	96.8254	3679	3741	62	11.413
BACCGV4050E12.b	BovB_VA	RTE	Vipera	9e-20	92.2078	3841	3916	75	11.4243
BACCGV4022D05.b1	BovB_VA	RTE	Vipera	9e-17	89.3333	4108	4182	74	11.4679
BACCGV4081B04.b	BovB_VA	RTE	Vipera	4e-13	86.5854	4108	4189	81	11.4846
BACCGV4051G01.b	BovB_VA	RTE	Vipera	1e-15	90.5405	4141	4213	72	11.4907
BACCGV4012H01.b	HAT3_MD	hAT	Monodelphis	1e-18	94.0299	3679	3744	65	11.4923
BACCGV4008D06.b	LINE2_CH1	CR1	Crotalus	2e-11	85.7143	574	650	76	11.5097
BACCGV1025C01.b0	DINOLT1	L1	Dictyostelium	2e-14	92.8571	1609	1664	55	11.5226
BACCGV4025B09.b	HAT3_MD	hAT	Monodelphis	3e-19	96.4286	3690	3745	55	11.5226
BACCGV3029F01.b	Mariner-31_HM	Mariner/Tc1	Hydra	1e-15	91.9355	788	849	61	11.5242
BACCGV4054G09.b	BovB_VA	RTE	Vipera	3e-20	89.3617	4124	4217	93	11.5385
Contig68	SPIN_NA_1_Og	hAT	Otolemur	6e-11	88.7097	5	66	61	11.5888
BACCGV4012H10.b	BovB_VA	RTE	Vipera	3e-16	90.6667	4299	4372	73	11.592
BACCGV4004A10.b	BovB_VA	RTE	Vipera	8e-20	93.8462	4125	4189	64	11.6071
Contig271	SPIN_NA_1_Og	hAT	Otolemur	3e-13	90.3226	5	66	61	11.6105
BACCGV4011G10.b	SPIN_NA_1_Og	hAT	Otolemur	2e-20	93.9394	1	66	65	11.6608
Contig361	BovB_VA	RTE	Vipera	6e-12	85.7143	4109	4192	83	11.6667
Contig106	AFESINE	SINE	Azemiops	5e-15	91.7808	108	179	71	11.6694
BACCGV4065A03.b	SPIN_NA_1_Og	hAT	Otolemur	3e-13	90.3226	5	66	61	11.6981
BACCGV4039E10.b	L1-55_XT	Tx1	Xenopus	9e-17	89.8734	307	383	76	11.7037
BACCGV4068C06.b	BovB_VA	RTE	Vipera	4e-16	87.9518	4135	4217	82	11.7066
BACCGV4035G08.b	SPIN_NA_1_Og	hAT	Otolemur	3e-13	90.3226	5	66	61	11.7202
BACCGV4045C02.b	SPIN_NA_1_Og	hAT	Otolemur	3e-13	89.3939	1	66	65	11.8068
BACCGV4086C05.b	SPIN_NA_1_Og	hAT	Otolemur	3e-13	89.3939	1	66	65	11.828
BACCGV4017G04.b	BovB_VA	RTE	Vipera	6e-27	93.8272	4117	4197	80	11.8421
BACCGV4018C08.b	HAT3_MD	hAT	Monodelphis	3e-16	92.0635	3682	3744	62	11.8421
BACCGV4067A11.b	SPIN_NA_1_Og	hAT	Otolemur	7e-17	92.1875	1	64	63	11.8959
BACCGV4050F09.b	BovB_VA	RTE	Vipera	1e-15	87.8049	4136	4217	81	11.9013
BACCGV4018B08.b	BovB_VA	RTE	Vipera	3e-23	90	341	430	89	11.9205
BACCGV4052C04.b	URR1a_Xt			4e-21	96.8254	385	447	62	11.9231
BACCGV4032C06.b	BovB_VA	RTE	Vipera	4e-15	94.3396	495	547	52	11.9369
BACCGV4044A03.b	hAT-2n1_DR	hAT	Danio	3e-19	96.6667	1040	1099	59	11.9433
BACCGV4036E11.b	Copia17-NVi_I	Copia	Nasonia	1e-18	92.9577	897	967	70	11.9454
BACCGV4001F05.b	MOSAT_DR	SAT	Danio	7e-36	97.619	1116	1199	83	11.9658
BACCGV4120G02.b	RLTR51A_Mm	ERV3	Mus	1e-24	100	170	226	56	11.9748
BACCGV4082B12.b	SPIN_NA_1_Og	hAT	Otolemur	7e-11	87.8788	1	66	65	11.9782
BACCGV4080F03.b	BovB_VA	RTE	Vipera	7e-24	89	4111	4210	99	12.0337
BACCGV4044F10.b	DNA-8-5_DR	DNA		1e-28	96.0526	1630	1705	75	12.0827
BACCGV4010D12.b	MuDr-3_HM	MuDR	Hydra	2e-23	95.5224	4605	4671	66	12.0939
BACCGV4068B01.b	nhAT4b_ML	hAT	Myotis	3e-32	93.4783	101	192	91	12.1053
Contig281	SPIN_Ml	hAT	Myotis	1e-15	91.9355	5	66	61	12.1094
Contig438	BovB_VA	RTE	Vipera	6e-14	91.5254	4117	4175	58	12.1649
BACCGV4019G11.b	P-35_HM	P	Hydra	3e-25	96.9697	4621	4686	65	12.1771
BACCGV4067G10.b	BovB_VA	RTE	Vipera	7e-21	87.8788	4119	4217	98	12.2222
Contig733	BovB_VA	RTE	Vipera	8e-14	88	4227	4301	74	12.2549
BACCGV4051E04.b	BovB_VA	RTE	Vipera	3e-20	88.2979	4124	4217	93	12.2555
BACCGV4074F04.b	MOSAT_DR	SAT	Danio	3e-41	98.9247	1107	1199	92	12.2667
BACCGV4041G02.b	SPIN_NA_1_Og	hAT	Otolemur	1e-15	90.9091	1	66	65	12.2677
BACCGV4053E05.b	LINE2_CH1	CR1	Crotalus	1e-12	87.6712	482	554	72	12.2896
BACCGV4037C04.b	SPIN_NA_6_Et	hAT	Echinops	1e-15	90.9091	1	66	65	12.3596
BACCGV4028C09.b1	Polinton-1_SM	Polinton	Schmidtea	8e-29	98.5294	9712	9779	67	12.3862
BACCGV3006H09.b0	DNA8-5_DR	DNA		6e-15	86.0215	1324	1416	92	12.5
BACCGV4075H10.b1	BovB_VA	RTE	Vipera	2e-24	90.3226	4126	4218	92	12.5168
BACCGV4002C06.b	BovB_VA	RTE	Vipera	3e-32	94.4444	341	430	89	12.5874
BACCGV4070C12.b	MOSAT_DR	SAT	Danio	1e-40	98.913	1107	1198	91	12.6039
BACCGV4060F03.b	BovB_VA	RTE	Vipera	1e-22	88.7755	4119	4216	97	12.6126
BACCGV4072F02.b1	BovB_VA	RTE	Vipera	1e-19	88.764	4123	4211	88	12.6241
BACCGV4045D01.b	BovB_VA	RTE	Vipera	5e-31	92.7083	4122	4217	95	12.6816
BACCGV4083G11.b	BovB_VA	RTE	Vipera	2e-20	89.3617	4124	4217	93	12.7397
Contig536	URR1_Xt	hAT	Xenopus	6e-17	92.1875	1	64	63	12.7745
BACCGV4018H05.b	SPIN_NA_1_Og	hAT	Otolemur	1e-15	91.9355	5	66	61	12.8364
BACCGV4019B07.b	BovB_VA	RTE	Vipera	7e-27	89.899	4119	4217	98	12.8739
BACCGV4022B09.b1	HAT3_MD	hAT	Monodelphis	1e-18	93.6508	3951	4013	62	12.9098
BACCGV4033B10.b	SPIN_Ml	hAT	Myotis	4e-22	91.7647	1	84	83	12.9573
BACCGV4028E10.b1	BovB_VA	RTE	Vipera	3e-23	88.7755	72	169	97	12.9801
BACCGV4025H06.b	BovB_VA	RTE	Vipera	2e-14	84.8485	4119	4217	98	12.9921
Contig677	BovB_VA	RTE	Vipera	4e-22	91.0112	123	210	87	12.9927
BACCGV4078E12.b1	BovB_VA	RTE	Vipera	2e-14	90.625	4154	4217	63	13.0081
Contig534	CR1_HS	CR1	Homo	1e-32	88.3721	240	368	128	13.0303
BACCGV4018A07.b	BovB_VA	RTE	Vipera	1e-28	91	4118	4217	99	13.0548
BACCGV4073A07.b1	BovB_VA	RTE	Vipera	1e-15	87.234	4100	4192	92	13.0919
BACCGV4083B01.b	BovB_VA	RTE	Vipera	7e-21	87.8788	4119	4217	98	13.1126
BACCGV4016A12.b	BovB_VA	RTE	Vipera	3e-26	90.625	4122	4217	95	13.1327
BACCGV4069B01.b	BovB_VA	RTE	Vipera	5e-31	92	4119	4218	99	13.1926
BACCGV4025C09.b	SPIN_NA_1_Og	hAT	Otolemur	2e-16	91.9355	5	66	61	13.2196
BACCGV4082E05.b	SPIN_NA_1_Og	hAT	Otolemur	2e-13	90.3226	5	66	61	13.2196
BACCGV4079D06.b1	L1-55_XT	Tx1	Xenopus	4e-18	91.4286	317	386	69	13.2827
BACCGV4051D01.b	BovB_VA	RTE	Vipera	3e-29	91.0891	4117	4217	100	13.2895
BACCGV4006F11.b	DNA8-5_DR	DNA		2e-39	96.8085	1323	1416	93	13.3333
Contig46	BovB_VA	RTE	Vipera	5e-31	91.9192	72	170	98	13.3423
BACCGV4075B07.b1	BovB_VA	RTE	Vipera	2e-11	83.1683	4239	4332	93	13.3775
BACCGV4085G09.b	CR1_HS	CR1	Homo	9e-11	84.375	260	354	94	13.3891
Contig628	GGAA@2			8e-32	100	1	69	68	13.4241
BACCGV4011G04.b	CR1_HS	CR1	Homo	9e-11	84.375	245	340	95	13.4371
BACCGV4007F07.b	SPIN_NA_1_Og	hAT	Otolemur	9e-16	91.9355	1	62	61	13.449
BACCGV4074C03.b1	BovB_VA	RTE	Vipera	6e-18	87.6289	4123	4217	94	13.4535
BACCGV4077D12.b1	SPIN_NA_1_Og	hAT	Otolemur	2e-13	92.5926	1	54	53	13.5
Contig795	BovB_VA	RTE	Vipera	2e-30	92.6316	4123	4217	94	13.5135
BACCGV4002E04.b	OposCharlie3b	hAT	Didelphidae	9e-13	89.2308	1	65	64	13.5699
BACCGV4012G11.b	URR1_Xt	hAT	Xenopus	5e-28	91.2621	1	102	101	13.5884
BACCGV4053H06.b	SPIN_NA_1_Og	hAT	Otolemur	2e-13	90.3226	5	66	61	13.5965
BACCGV4072G05.b1	BovB_VA	RTE	Vipera	1e-25	89.1892	4108	4217	109	13.6029
BACCGV4045C12.b	BovB_VA	RTE	Vipera	4e-28	90.9091	4119	4217	98	13.6552
BACCGV4013H12.b	BovB_VA	RTE	Vipera	1e-25	89.899	4119	4217	98	13.7119
BACCGV4073A07.b	BovB_VA	RTE	Vipera	1e-15	87.234	4100	4192	92	13.7427
BACCGV4007A12.b	BovB_VA	RTE	Vipera	7e-27	90.3846	4121	4222	101	13.7566
BACCGV4010D01.b	SPIN_NA_1_Og	hAT	Otolemur	5e-11	88.7097	5	66	61	13.8393
BACCGV4053D07.b	SPIN_NA_1_Og	hAT	Otolemur	6e-11	87.8788	1	66	65	13.8655
BACCGV4023H11.b	EnSpm-17_HM	EnSpm	Hydra	3e-44	98.9362	3017	3110	93	13.9259
BACCGV4006H12.b	LTR49_MD	ERV1	Monodelphis	9e-16	90.7692	716	780	64	13.9785
BACCGV4028F11.b1	SPIN_Og	hAT	Otolemur	4e-31	95.2381	2753	2836	83	14.0234
BACCGV4011F06.b	SPIN_NA_1_Og	hAT	Otolemur	2e-20	93.9394	1	66	65	14.1026
BACCGV4080G06.b	BovB_VA	RTE	Vipera	2e-23	90.5263	4109	4203	94	14.1141
Contig433	BovB_VA	RTE	Vipera	6e-21	87.8788	4119	4217	98	14.1429
BACCGV4069D09.b	BovB_VA	RTE	Vipera	2e-30	91.9192	4119	4217	98	14.1631
BACCGV3020C05.b0	BovB_VA	RTE	Vipera	5e-12	84.7826	4126	4217	91	14.1757
Contig803	LINE2_CH1	CR1	Crotalus	3e-23	86.9919	493	615	122	14.186
BACCGV4065B09.b	BovB_VA	RTE	Vipera	9e-20	87.6289	4117	4213	96	14.202
BACCGV4040F10.b	BovB_VA	RTE	Vipera	2e-24	89.1089	4117	4217	100	14.2053
BACCGV4036A01.b	Polinton-1_SM	Polinton	Schmidtea	2e-17	88.8889	9712	9792	80	14.2105
BACCGV4086G08.b	HAT3_MD	hAT	Monodelphis	1e-11	89.8305	3686	3744	58	14.2169
BACCGV4025D12.b	OposCharlie3b	hAT	Didelphidae	1e-14	90.625	1	64	63	14.2857
BACCGV4045H10.b	SPIN_NA_1_Og	hAT	Otolemur	2e-13	89.3939	1	66	65	14.3167
Contig436	URR1_Xt	hAT	Xenopus	2e-13	89.3939	1	66	65	14.3167
BACCGV4028E07.b1	OposCharlie3b	hAT	Didelphidae	3e-12	90.625	1	64	63	14.3182
BACCGV4032B06.b	BovB_VA	RTE	Vipera	4e-28	90.2913	4111	4213	102	14.3454
BACCGV4043H02.b	BovB_VA	RTE	Vipera	1e-22	88.1818	4109	4218	109	14.3799
BACCGV4012C04.b	BovB_VA	RTE	Vipera	3e-28	96	4105	4179	74	14.3954
BACCGV4078E12.b	BovB_VA	RTE	Vipera	1e-14	90.625	4154	4217	63	14.4144
BACCGV4001H03.b	BovB_VA	RTE	Vipera	2e-24	90.099	4118	4217	99	14.4492
BACCGV4080A05.b	BovB_VA	RTE	Vipera	2e-21	85.7143	4106	4217	111	14.5266
BACCGV4062C02.b	BovB_VA	RTE	Vipera	8e-19	94.9153	4109	4167	58	14.532
BACCGV4023A01.b	BovB_VA	RTE	Vipera	1e-25	89.899	4119	4217	98	14.5374
BACCGV4017H12.b	BovB_VA	RTE	Vipera	3e-29	89.3805	2295	2407	112	14.5431
BACCGV4004G11.b	BovB_VA	RTE	Vipera	6e-21	88.4211	4119	4213	94	14.6154
Contig8	BovB_VA	RTE	Vipera	3e-23	87.8505	4111	4217	106	14.6575
Contig692	SPIN_NA_6_Et	hAT	Echinops	9e-16	90.9091	1	66	65	14.6667
BACCGV4054E07.b	BovB_VA	RTE	Vipera	2e-23	89.899	4119	4217	98	14.7813
BACCGV4007H06.b	CR1_HS	CR1	Homo	4e-16	85.3211	260	368	108	14.8556
BACCGV4080G03.b	MARINERNA6A_MD	Mariner/Tc1	Monodelphis	1e-11	90.9091	1	55	54	14.8649
BACCGV4028H09.b1	SPIN_NA_1_Og	hAT	Otolemur	1e-20	93.9394	1	66	65	14.8984
BACCGV4064G04.b	BovB_VA	RTE	Vipera	7e-30	90.9091	4106	4214	108	14.9254
BACCGV4027C04.b	LTR42_MD	ERV1	Monodelphis	7e-29	98.5294	510	577	67	14.9451
BACCGV4052B09.b	SPIN_Ml	hAT	Myotis	2e-13	89.3939	1	66	65	15
Contig177	BovB_VA	RTE	Vipera	4e-28	90.9091	4119	4217	98	15
Contig387	BovB_VA	RTE	Vipera	2e-17	88.8889	495	575	80	15
Contig72	BovB_VA	RTE	Vipera	2e-33	93.75	4122	4217	95	15
BACCGV4080C10.b	Tc1-3_Xt	Mariner/Tc1	Xenopus	1e-16	85.5856	1332	1442	110	15.0273
BACCGV4002G04.b	CR1_HS	CR1	Homo	2e-20	88.6364	242	329	87	15.0427
Contig694	BovB_VA	RTE	Vipera	3e-32	90.9091	464	573	109	15.0685
BACCGV4086F08.b	DNA8-5_DR	DNA		9e-39	91.7355	1312	1432	120	15.0873
BACCGV4032C12.b	BovB_VA	RTE	Vipera	3e-16	86.8687	4119	4217	98	15.1002
BACCGV4018E07.b	TAGAA@2			7e-32	100	1	69	68	15.1316
BACCGV4070B07.b	BovB_VA	RTE	Vipera	2e-30	91.9192	4119	4217	98	15.184
BACCGV4063H12.b	BovB_VA	RTE	Vipera	1e-28	90.1786	4106	4217	111	15.2055
BACCGV4070H03.b	BovB_VA	RTE	Vipera	1e-14	89.7059	4125	4192	67	15.2125
BACCGV4044B09.b	BovB_VA	RTE	Vipera	5e-27	96.1039	2232	2307	75	15.2174
BACCGV4011C05.b	CR1-107_BF			4e-12	89.1892	2381	2450	69	15.2263
BACCGV4026F01.b	OposCharlie3b	hAT	Didelphidae	2e-13	89.3939	1	66	65	15.2425
BACCGV4083C08.b	CR1_HS	CR1	Homo	3e-29	89.7196	239	345	106	15.2639
BACCGV4037B12.b	BovB_VA	RTE	Vipera	9e-20	86.3636	4109	4218	109	15.2738
BACCGV4035A07.b	BovB_VA	RTE	Vipera	3e-29	88.8889	4100	4216	116	15.3141
BACCGV4008E10.b	SPIN_NA_1_Og	hAT	Otolemur	9e-16	90.9091	1	66	65	15.3488
BACCGV3029E01.b	BovB_VA	RTE	Vipera	4e-25	89.7959	4119	4216	97	15.3605
BACCGV3021H05.b0	TREP60	MSAT	Hordeum	3e-29	90.4762	82	186	104	15.3959
Contig707	TAGAA@2			7e-32	100	1	69	68	15.4018
BACCGV4032B11.b	BovB_VA	RTE	Vipera	9e-26	89.899	4119	4217	98	15.4206
BACCGV4035G04.b	hAT6-2_NV			1e-27	93.9024	2632	2713	81	15.4426
BACCGV4006C12.b	PlatCR1	CR1	Ornithorhynchus	8e-14	84.6939	77	174	97	15.4574
BACCGV4021E12.b	BovB_VA	RTE	Vipera	7e-36	92.5926	702	809	107	15.495
BACCGV4037B02.b	TAGAA@2			7e-32	100	1	69	68	15.5056
BACCGV4065H07.b	BovB_VA	RTE	Vipera	1e-21	93.4211	4299	4373	74	15.6057
BACCGV3032B07.b0	SPIN_Et	hAT	Echinops	5e-11	89.3939	1	65	64	15.6398
Contig55	BovB_VA	RTE	Vipera	1e-18	86.8687	4119	4217	98	15.7643
BACCGV4007B10.b	BovB_VA	RTE	Vipera	2e-26	90.3846	4299	4401	102	15.8295
BACCGV3003A11.b0	DNA8-5_DR	DNA		9e-14	83.7838	1322	1432	110	15.9026
BACCGV4043D01.b	CR1_HS	CR1	Homo	3e-29	88.2353	233	351	118	15.9517
BACCGV4072E10.b1	DNA8-5_DR	DNA		7e-33	90.991	1323	1433	110	16.1572
BACCGV3020H10.b0	DNA8-5_DR	DNA		4e-28	89.7196	1324	1430	106	16.1631
BACCGV4026D08.b	BovB_VA	RTE	Vipera	9e-20	86.2385	4106	4214	108	16.1721
BACCGV4063B06.b	SPIN_Ml	hAT	Myotis	4e-44	92.9688	1	128	127	16.2197
BACCGV4030H10.b	Nematis_Cr	Penelope	Caenorhabditis	7e-39	93.578	4	112	108	16.2202
BACCGV4068F01.b	BovB_VA	RTE	Vipera	6e-27	88.9908	4109	4217	108	16.2444
BACCGV4058G03.b1	BovB_VA	RTE	Vipera	1e-18	90.6667	314	388	74	16.3043
BACCGV4040H11.b	BovB_VA	RTE	Vipera	9e-26	89.899	4119	4217	98	16.3366
BACCGV4032C02.b	BovB_VA	RTE	Vipera	2e-29	91.7526	4121	4217	96	16.4966
BACCGV4019A01.b	URR1_Xt	hAT	Xenopus	2e-36	93.3333	1	105	104	16.5354
BACCGV4005H08.b	URR1_Xt	hAT	Xenopus	8e-16	90.9091	1	66	65	16.5414
BACCGV4069G08.b	SPIN_NA_1_Og	hAT	Otolemur	2e-13	89.3939	1	66	65	16.5829
BACCGV4007B11.b	BovB_VA	RTE	Vipera	3e-13	84.9057	95	199	104	16.6667
BACCGV4008A04.b	SPIN_NA_1_Og	hAT	Otolemur	2e-13	92.5926	1	54	53	16.7183
BACCGV4015D04.b	LINE2_CH1	CR1	Crotalus	1e-22	85.7143	178	303	125	16.7331
BACCGV4069F01.b	DNA8-5_DR	DNA		1e-34	91.8182	1323	1432	109	16.7428
BACCGV4078G10.b1	SPIN_NA_1_Og	hAT	Otolemur	8e-16	90.9091	1	66	65	16.7513
BACCGV4019C01.b	SPIN_NA_1_Og	hAT	Otolemur	5e-14	90.4762	4	66	62	16.7553
BACCGV4045E09.b	SPIN_NA_1_Og	hAT	Otolemur	8e-16	90.9091	1	66	65	16.8367
BACCGV4028G08.b1	SPIN_Ml	hAT	Myotis	2e-13	91.3793	9	66	57	16.8605
BACCGV4023D02.b	TCCA@2			9e-28	98.4848	4	69	65	16.8798
BACCGV4027E03.b	SPIN_NA_1_Og	hAT	Otolemur	2e-13	89.3939	1	66	65	16.9231
Contig502	DNA8-5_DR	DNA		3e-32	90.9091	1323	1432	109	17.0015
BACCGV4071D09.b	BovB_VA	RTE	Vipera	5e-21	88.4211	4119	4213	94	17.1171
BACCGV4027E12.b	BovB_VA	RTE	Vipera	4e-50	94.5312	3785	3912	127	17.1352
BACCGV4067G11.b	BovB_VA	RTE	Vipera	3e-15	90.7692	4109	4173	64	17.1504
BACCGV4046D09.b	Nematis_Cr	Penelope	Caenorhabditis	4e-28	89.1892	1	111	110	17.1561
BACCGV4029B01.b	BovB_VA	RTE	Vipera	7e-30	88.5246	299	420	121	17.2073
BACCGV4015D12.b	BovB_VA	RTE	Vipera	5e-21	87.8788	4119	4217	98	17.2174
BACCGV4044F06.b	DNA8-5_DR	DNA		1e-27	89.0909	1323	1432	109	17.3776
BACCGV4065H10.b	Nematis_Cr	Penelope	Caenorhabditis	4e-31	90.1786	1	112	111	17.4727
BACCGV4031D02.b	BovB_VA	RTE	Vipera	3e-29	86.7647	340	475	135	17.4966
BACCGV4027C12.b	BovB_VA	RTE	Vipera	2e-19	91.6667	4142	4213	71	17.561
BACCGV1002A12.b0	TREP60	MSAT	Hordeum	1e-42	98.9011	62	152	90	17.5676
BACCGV4083G12.b	PSLINE	CR1	Platemys	5e-11	87.8378	4407	4480	73	17.5904
BACCGV4033H08.b	BovB_VA	RTE	Vipera	7e-17	86.7347	4098	4192	94	17.5943
BACCGV4053F09.b	MAR2_MD	SINE	Monodelphis	2e-17	85.0394	32	155	123	17.5978
BACCGV4057B06.b	CR1_HS	CR1	Homo	1e-18	87.0968	258	350	92	17.6471
BACCGV2001G09.b0	SPIN_NA_1_Og	hAT	Otolemur	7e-16	90.9091	1	66	65	17.6944
BACCGV4015D07.b	TREP60	MSAT	Hordeum	4e-30	100	98	163	65	17.7898
BACCGV4056E07.b	BovB_VA	RTE	Vipera	4e-28	89.5652	4104	4217	113	17.8849
Contig441	BovB_VA	RTE	Vipera	7e-30	88.5246	4096	4217	121	17.9148
BACCGV4050B03.b	BovB_VA	RTE	Vipera	8e-17	86.1111	4111	4217	106	18.1208
BACCGV3012C03.b	BovB_VA	RTE	Vipera	8e-23	87.2727	464	573	109	18.3333
BACCGV4002B11.b	BovB_VA	RTE	Vipera	2e-36	88.6525	464	604	140	18.3355
BACCGV4008B08.b	SPIN_NA_1_Og	hAT	Otolemur	2e-13	91.9355	5	66	61	18.4848
BACCGV4067F01.b	DNA8-5_DR	DNA		5e-27	90.099	1324	1424	100	18.9139
BACCGV4075G01.b1	LINE2_VA1	CR1	Vipera	3e-16	83.3333	496	615	119	18.9873
Contig581	TREP60	MSAT	Hordeum	6e-55	96.0938	56	183	127	19.0193
Contig53	BovB_VA	RTE	Vipera	3e-16	85.8586	4119	4217	98	19.0751
Contig749	SPIN_NA_1_Og	hAT	Otolemur	4e-11	88.7097	5	66	61	19.1358
BACCGV4041A04.b	SPIN_NA_1_Og	hAT	Otolemur	4e-11	88.7097	5	66	61	19.2547
BACCGV4038D01.b	SPIN_Ml	hAT	Myotis	6e-52	94.8148	1	135	134	19.4203
BACCGV4081E06.b	BovB_VA	RTE	Vipera	2e-36	88.6525	464	604	140	19.4215
BACCGV3002D03.b0	DINOLT1	L1	Dictyostelium	4e-33	100	74	144	70	19.4521
BACCGV4052H04.b	BovB_VA	RTE	Vipera	5e-18	84.9206	4299	4423	124	19.4745
BACCGV4040C05.b	DNA8-5_DR	DNA		3e-37	96.6667	1324	1413	89	19.6507
BACCGV4041D01.b	SPIN_Ml	hAT	Myotis	3e-69	97.2973	2696	2843	147	19.6547
BACCGV4029B10.b	CR1_HS	CR1	Homo	6e-18	81.7568	302	449	147	19.6809
BACCGV4043F05.b	CR1_HS	CR1	Homo	1e-18	83.7209	240	368	128	19.6947
BACCGV4074G02.b1	LINE2_CH1	CR1	Crotalus	1e-12	81.1189	508	650	142	19.8061
BACCGV4081H08.b	URR1_Xt	hAT	Xenopus	4e-11	87.8788	1	66	65	19.8198
BACCGV4012D07.b	CR1-X3_Pass	CR1	Passeriformes	1e-26	98.4375	4407	4470	63	19.9377
BACCGV4007F12.b	L1-2_Ttr	L1	Tursiops	1e-11	86.8687	1621	1718	97	19.9588
BACCGV4086D06.b	SPIN_NA_6_Et	hAT	Echinops	7e-16	90.9091	1	66	65	20
Contig119	Tc1-3_Xt	Mariner/Tc1	Xenopus	2e-36	86.6667	1038	1202	164	20
BACCGV4016B07.b	BovB_VA	RTE	Vipera	1e-18	87.8788	4119	4217	98	20.082
BACCGV4037B11.b	CR1_HS	CR1	Homo	3e-32	85.8108	303	450	147	20.274
BACCGV4038D08.b	Copia17-NVi_I	Copia	Nasonia	6e-35	100	884	957	73	20.274
BACCGV4032A08.b	SPIN_NA_6_Et	hAT	Echinops	4e-11	88.7097	5	66	61	20.3279
Contig409	BovB_VA	RTE	Vipera	3e-16	84.6847	4108	4218	110	20.3297
BACCGV4029C05.b	BovB_VA	RTE	Vipera	4e-21	86.9159	4345	4451	106	20.4981
BACCGV3008C04.b0	MOSAT_DR	SAT	Danio	1e-36	96.7742	1107	1199	92	20.5817
BACCGV4024E02.b	LINE2_CH1	CR1	Crotalus	3e-13	84.9206	1	125	124	20.6667
BACCGV4011F11.b	LINE2_CH1	CR1	Crotalus	1e-15	85.7143	1	125	124	20.7358
BACCGV4027F07.b	TREP60	MSAT	Hordeum	1e-49	99.0291	57	159	102	20.8925
Contig472	BovB_VA	RTE	Vipera	4e-28	85.9155	72	213	141	20.9131
BACCGV4086B07.b	BovB_VA	RTE	Vipera	1e-15	84.7458	4299	4415	116	20.922
BACCGV4006A07.b	BovB_VA	RTE	Vipera	6e-30	88.3721	477	605	128	20.9571
BACCGV4047A01.b1	BovB_VA	RTE	Vipera	7e-27	84.7134	4142	4298	156	20.9613
BACCGV4056A03.b	BovB_VA	RTE	Vipera	5e-12	82	4237	4378	141	21.0155
BACCGV4006A05.b	LINE2_CH1	CR1	Crotalus	1e-28	84.8101	493	650	157	21.2651
BACCGV4057D06.b	TACA@2			1e-19	98.0769	4	55	51	21.3115
BACCGV4039C07.b	SPIN_Og	hAT	Otolemur	4e-46	94.3548	2713	2836	123	21.3287
BACCGV4035E02.b	RNLTR12-int	ERV1	Rattus	4e-17	93.3333	2609	2668	59	21.3523
BACCGV4067G03.b	BovB_VA	RTE	Vipera	8e-45	89.6774	276	430	154	21.3793
BACCGV4023F02.b	CR1_HS	CR1	Homo	1e-15	81.0811	302	449	147	21.3873
BACCGV4037E02.b	LINE2_CH1	CR1	Crotalus	8e-33	85.7143	489	649	160	21.4381
BACCGV4010G05.b	SPIN_NA_1_Og	hAT	Otolemur	4e-11	87.8788	1	66	65	21.5686
BACCGV4067F05.b	LINE2_CH1	CR1	Crotalus	2e-36	85.7143	476	650	174	22.1239
BACCGV4053C10.b	LINE2_CH1	CR1	Crotalus	1e-16	81.4815	489	650	161	22.1614
BACCGV4050G01.b	DNA8-5_DR	DNA		8e-32	90.8257	1324	1432	108	22.1996
BACCGV4038C11.b	Copia17-NVi_I	Copia	Nasonia	2e-25	91.8605	878	963	85	22.2798
BACCGV4077B06.b1	LINE2_CH1	CR1	Crotalus	6e-24	84.1772	493	650	157	22.3329
BACCGV4080G11.b	SPIN_NA_1_Og	hAT	Otolemur	3e-11	87.8788	1	66	65	22.5256
BACCGV4071D04.b1	DNA8-5_DR	DNA		1e-33	91.6667	1326	1433	107	22.5941
BACCGV4001G05.b	LINE2_CH1	CR1	Crotalus	3e-26	84.1772	493	650	157	22.6686
BACCGV4075A09.b1	CR1_HS	CR1	Homo	5e-15	81.6794	315	445	130	22.7431
BACCGV4057H04.b	LINE2_CH1	CR1	Crotalus	4e-31	85.1852	489	650	161	22.8491
BACCGV4081G01.b	LINE2_CH1	CR1	Crotalus	2e-30	85.3503	493	649	156	23.0543
BACCGV4035F04.b	SPIN_NA_1_Og	hAT	Otolemur	3e-11	88.7097	1	62	61	23.1343
Contig418	MOSAT_DR	SAT	Danio	6e-35	96.6292	1111	1199	88	23.1383
BACCGV4084H06.b	MAR2_MD	SINE	Monodelphis	4e-12	85.4839	11	133	122	23.1801
BACCGV4049E04.b	DNA8-5_DR	DNA		1e-36	92.6606	1324	1432	108	23.2409
BACCGV4019H06.b	BovB_VA	RTE	Vipera	2e-39	89.8551	3778	3915	137	23.3108
BACCGV4032F12.b	BovB_VA	RTE	Vipera	6e-17	85.5856	324	432	108	23.3193
BACCGV4016E02.b	CTA@2			1e-26	97.0588	1	68	67	23.3677
BACCGV4028A06.b1	LIN4b_SM	NeSL	Schmidtea	3e-33	98.6667	4765	4839	74	23.511
BACCGV4063C01.b	BovB_VA	RTE	Vipera	1e-24	88.0342	4103	4218	115	23.5412
BACCGV4025E02.b	BovB_VA	RTE	Vipera	3e-11	89.6552	3853	3910	57	23.6735
BACCGV4120F04.b	SPIN_NA_1_Og	hAT	Otolemur	3e-14	91.0448	1	66	65	23.6749
BACCGV4004H06.b	BovB_VA	RTE	Vipera	5e-24	85.6164	4228	4365	137	23.6928
Contig631	TZF28B	Mariner/Tc1	Danio	7e-36	85.8824	823	992	169	23.743
BACCGV4010C12.b	BovB_VA	RTE	Vipera	4e-18	85.9649	4303	4415	112	23.8994
BACCGV4008F02.b	Tc1-3_Xt	Mariner/Tc1	Xenopus	7e-39	87.8981	1038	1194	156	24.0061
BACCGV4084B04.b	SPIN_NA_6_Et	hAT	Echinops	1e-13	89.3939	1	66	65	24.0876
BACCGV4027D01.b	BovB_VA	RTE	Vipera	5e-31	84.6154	4228	4402	174	24.1333
Contig533	BovB_VA	RTE	Vipera	2e-33	85.0829	4122	4298	176	24.2953
BACCGV4064D05.b	BovB_VA	RTE	Vipera	2e-31	94.3182	3658	3745	87	24.4444
BACCGV4029E03.b	BovB_VA	RTE	Vipera	4e-25	85.7143	4301	4453	152	24.48
BACCGV4059F10.b	BovB_VA	RTE	Vipera	5e-20	89.4118	4122	4206	84	24.4957
BACCGV4021C05.b	BovB_VA	RTE	Vipera	8e-22	88.5417	4122	4217	95	24.5524
BACCGV4022H11.b1	LINE2_CH1	CR1	Crotalus	1e-19	81.7143	476	650	174	24.6132
BACCGV4028G01.b1	BovB_VA	RTE	Vipera	6e-42	92.0635	3787	3912	125	24.7059
BACCGV4010F03.b	BovB_VA	RTE	Vipera	4e-19	81.8681	4250	4423	173	24.8974
BACCGV4046B01.b	BovB_VA	RTE	Vipera	3e-26	83.1522	390	573	183	24.9304
BACCGV4068D12.b	BovB_VA	RTE	Vipera	2e-30	83.0918	367	573	206	25.1244
BACCGV4007F10.b	BovB_VA	RTE	Vipera	6e-48	93.75	3786	3913	127	25.1969
Contig666	BovB_VA	RTE	Vipera	2e-33	85.0829	4122	4298	176	25.3147
BACCGV4014E11.b	DNA8-5_DR	DNA		2e-35	91.8919	1321	1431	110	25.4587
BACCGV4046A01.b	SPIN_NA_1_Og	hAT	Otolemur	1e-13	89.3939	1	66	65	25.4826
BACCGV4086D08.b	BovB_VA	RTE	Vipera	6e-23	87.2727	464	573	109	25.5814
Contig621	LINE2_CH1	CR1	Crotalus	2e-41	81.3609	95	432	337	25.5867
BACCGV4032G11.b	BovB_VA	RTE	Vipera	1e-55	90.3955	3242	3418	176	25.7642
BACCGV4033E08.b	BovB_VA	RTE	Vipera	7e-45	89.9371	447	604	157	25.8958
BACCGV4004G05.b	SPIN_NA_6_Et	hAT	Echinops	8e-44	94.3089	1	122	121	25.9574
BACCGV4068C08.b	BovB_VA	RTE	Vipera	2e-14	82.0513	4299	4453	154	26.3069
BACCGV4031B01.b	LINE2_CH1	CR1	Crotalus	9e-29	84.7134	494	650	156	26.3866
BACCGV4010G02.b	BovB_VA	RTE	Vipera	1e-22	83.3333	227	428	201	26.4126
BACCGV4084F08.b	GGAA@2			6e-28	98.5714	1	69	68	26.4151
BACCGV4054F04.b	CR1_HS	CR1	Homo	4e-31	83.2461	167	357	190	26.4177
BACCGV4061F02.b	GGAA@2			6e-28	98.5714	1	69	68	26.5152
BACCGV4030H09.b	CR1_HS	CR1	Homo	5e-31	82.2115	240	447	207	26.5306
BACCGV4009C07.b	BovB_VA	RTE	Vipera	1e-29	91.7526	4121	4217	96	26.7218
BACCGV4022D09.b1	SPIN_Ml	hAT	Myotis	4e-87	94.3925	2654	2867	213	26.7252
BACCGV4022C06.b1	BovB_VA	RTE	Vipera	2e-42	86.1244	222	430	208	26.9029
BACCGV4030E11.b	SPIN_NA_1_Og	hAT	Otolemur	2e-18	92.4242	1	66	65	26.9388
BACCGV4032C03.b	BovB_VA	RTE	Vipera	2e-24	82.8877	4239	4417	178	27.2595
BACCGV4051B07.b	CR1_HS	CR1	Homo	9e-26	83.6364	239	402	163	28.157
BACCGV4070A06.b	BovB_VA	RTE	Vipera	4e-27	88.9908	464	572	108	28.3117
BACCGV4067D10.b	BovB_VA	RTE	Vipera	6e-40	83.9662	369	605	236	28.4302
Contig576	BovB_VA	RTE	Vipera	2e-29	87.3134	4142	4271	129	28.4501
Contig751	CR1_HS	CR1	Homo	1e-37	83.4123	239	449	210	28.7075
BACCGV4024G03.b	BovB_VA	RTE	Vipera	1e-80	92.5581	216	430	214	28.7433
BACCGV4035D03.b	BovB_VA	RTE	Vipera	2e-45	85.3881	340	558	218	29.0191
BACCGV4051E06.b	BovB_VA	RTE	Vipera	4e-25	82.6531	4237	4424	187	29.037
BACCGV4012F06.b	CR1_HS	CR1	Homo	2e-36	83.871	233	449	216	29.0541
BACCGV4031G03.b	BovB_VA	RTE	Vipera	2e-54	88.67	228	430	202	29.0647
BACCGV3036D04.b	Tc1-3_Xt	Mariner/Tc1	Xenopus	7e-15	89.7059	1066	1133	67	29.1845
BACCGV4065A01.b	DNA8-5_DR	DNA		9e-31	90.0901	1323	1433	110	29.2876
BACCGV4010B08.b	BovB_VA	RTE	Vipera	4e-34	86.3905	262	430	168	29.4737
BACCGV4027F01.b	BovB_VA	RTE	Vipera	5e-32	93.5484	4123	4215	92	29.5238
BACCGV4025G03.b	TZF28C	Mariner/Tc1	Danio	6e-17	82.9932	342	488	146	29.6748
BACCGV4013E11.b	CR1_HS	CR1	Homo	5e-40	83.7004	224	449	225	29.712
BACCGV3002E04.b0	BovB_VA	RTE	Vipera	1e-23	88.3495	4111	4213	102	29.9419
BACCGV4032A10.b	BovB_VA	RTE	Vipera	5e-17	85	4299	4417	118	30.2267
BACCGV4006H02.b	SPIN_NA_6_Et	hAT	Echinops	1e-80	95.3368	298	487	189	30.6836
BACCGV4078G02.b1	CR1_HS	CR1	Homo	8e-45	84.8624	137	354	217	30.9659
BACCGV4022E10.b1	LTR49_MD	ERV1	Monodelphis	2e-33	100	690	760	70	31.0044
BACCGV4053D03.b	BovB_VA	RTE	Vipera	3e-19	80.8081	4234	4424	190	31.1811
Contig634	CR1_HS	CR1	Homo	1e-34	82.7434	224	449	225	31.6901
BACCGV4078C02.b1	CR1_HS	CR1	Homo	2e-36	82.7586	137	368	231	31.694
BACCGV4080H05.b	BovB_VA	RTE	Vipera	4e-22	80.8511	4227	4453	226	31.7997
BACCGV4065F02.b	Rex6	R4	Takifugu	3e-28	84.4311	3163	3329	166	31.8095
BACCGV4028A07.b1	LINE2_NT1	CR1	Natrix	4e-25	81.1594	214	420	206	31.8952
BACCGV3003F02.b0	LIN4b_SM	NeSL	Schmidtea	2e-44	94.7368	4726	4839	113	31.9328
BACCGV4017E10.b	BovB_VA	RTE	Vipera	8e-20	81.5385	4237	4423	186	32.2848
BACCGV4043C11.b	BovB_VA	RTE	Vipera	9e-40	93.6364	3531	3640	109	32.5444
Contig120	LINE2_NT1	CR1	Natrix	6e-81	83.0022	1	453	452	32.9686
BACCGV4017H05.b	SSU-rRNA_Hsa			1e-116	98.2379	990	1216	226	33.0422
Contig33	BovB_VA	RTE	Vipera	4e-31	83.9378	4109	4297	188	33.2186
Contig261	BovB_VA	RTE	Vipera	3e-28	84.1808	4249	4417	168	33.2707
BACCGV4066F03.b	LINE2_WA1	CR1	Walterinnesia	2e-48	84.5188	3	241	238	33.3333
BACCGV4026B10.b	TREP60	MSAT	Hordeum	4e-29	91.6667	94	189	95	33.5664
BACCGV4056H05.b	PlatCR1	CR1	Ornithorhynchus	3e-16	80.0905	118	338	220	33.6907
BACCGV4083B10.b	AFESINE	SINE	Azemiops	1e-17	83.2215	159	306	147	33.7868
BACCGV4001A07.b	CR1_HS	CR1	Homo	2e-33	81.59	215	449	234	34.5376
Contig723	BovB_VA	RTE	Vipera	1e-106	93.5115	3446	3707	261	34.5646
BACCGV4067A07.b	AFESINE	SINE	Azemiops	6e-24	81.9672	24	264	240	34.7578
BACCGV4016G06.b	CR1_HS	CR1	Homo	4e-40	84.141	224	449	225	34.9845
BACCGV4073D10.b1	BovB_VA	RTE	Vipera	1e-110	94.1392	3473	3744	271	35.6955
BACCGV1002C09.b0	SSU-rRNA_Hsa			2e-25	91.9708	519	655	136	35.9773
BACCGV4038B11.b	CR1_HS	CR1	Homo	4e-34	81.6667	214	449	235	36.4742
BACCGV4042H07.b	LINE2_NT1	CR1	Natrix	1e-49	83.9216	166	420	254	37.0102
BACCGV4077G09.b1	Tc1-2_FR	Mariner/Tc1	Takifugu	1e-116	93.617	738	1019	281	37.1542
BACCGV4058G03.b	BovB_VA	RTE	Vipera	1e-42	88.024	222	388	166	37.1938
BACCGV4085G12.b	LINE2_WA1	CR1	Walterinnesia	2e-58	83.7748	3	304	301	38.0353
BACCGV4004G09.b	BovB_VA	RTE	Vipera	2e-20	81.7708	4238	4421	183	38.0952
BACCGV3021D03.b0	Tc1-3_Xt	Mariner/Tc1	Xenopus	1e-62	87.0722	718	980	262	38.3136
BACCGV4120C02.b	BovB_VA	RTE	Vipera	9e-40	90.7692	3782	3911	129	39.2749
BACCGV1001E09.b0	BovB_VA	RTE	Vipera	6e-18	90.1235	4113	4193	80	40
BACCGV4030C08.b	BovB_VA	RTE	Vipera	1e-116	95.0943	3587	3851	264	40.0612
BACCGV4054C03.b	LINE2_NT1	CR1	Natrix	8e-36	81.5182	1	302	301	40.7056
BACCGV4014F10.b	BovB_VA	RTE	Vipera	1e-117	92.9054	3480	3775	295	41.1111
BACCGV4010D07.b	CR1_HS	CR1	Homo	3e-38	82.0225	137	402	265	41.3313
BACCGV4056B02.b	LINE2_NT1	CR1	Natrix	8e-23	80.1762	227	453	226	41.9593
BACCGV4084H08.b	SPIN_Ml	hAT	Myotis	2e-87	94.3925	2654	2867	213	43.0303
BACCGV3006E01.b0	BovB_VA	RTE	Vipera	5e-29	86.5248	465	605	140	43.2177
BACCGV4066C07.b	BovB_VA	RTE	Vipera	7e-91	92.3077	3620	3859	239	43.3333
BACCGV4068F09.b	LINE2_WA1	CR1	Walterinnesia	2e-58	83.7748	3	304	301	43.3908
Contig204	LINE2_NT1	CR1	Natrix	2e-67	84.5426	1	317	316	44.5225
BACCGV4011D12.b	CR1_HS	CR1	Homo	5e-39	83.7321	237	445	208	46.4444
Contig818	LINE2_CH1	CR1	Crotalus	5e-34	80.7588	1	368	367	46.7097
BACCGV4057C10.b	URR1_Xt	hAT	Xenopus	6e-23	98.2456	130	186	56	46.7213
BACCGV4035G09.b	BovB_VA	RTE	Vipera	1e-124	90.3485	3268	3640	372	48.5007
BACCGV4058D05.b	CR1-42_HM	CR1	Hydra	3e-12	89.8305	4737	4795	58	48.7603
BACCGV4038E02.b	BovB_VA	RTE	Vipera	1e-148	93.1319	3548	3911	363	50.1377
BACCGV4077F09.b1	LINE2_CH1	CR1	Crotalus	6e-43	80.6075	1	428	427	51.2165
BACCGV4029H06.b	BovB_VA	RTE	Vipera	3e-17	83.5616	4227	4371	144	51.6245
BACCGV4015A05.b	DNA8-5_DR	DNA		5e-34	91.6667	1326	1433	107	51.6746
Contig708	BovB_VA	RTE	Vipera	1e-102	87.9656	72	410	338	51.8574
BACCGV4083D10.b	BovB_VA	RTE	Vipera	1e-150	91.0628	3493	3906	413	52.3077
BACCGV4078D03.b1	BovB_VA	RTE	Vipera	2e-91	89.4558	3623	3916	293	52.4412
BACCGV4024B11.b	BovB_VA	RTE	Vipera	1e-105	91.7763	1436	1736	300	52.5043
BACCGV4071H07.b1	Mariner-6_XT			1e-139	93.7322	1616	1965	349	53.2308
BACCGV4016E12.b	BovB_VA	RTE	Vipera	1e-121	89.4459	3538	3916	378	53.6068
BACCGV4068B11.b	BovB_VA	RTE	Vipera	1e-176	93.3806	3494	3916	422	53.8854
BACCGV4042B12.b	LINE2_NT1	CR1	Natrix	7e-67	82.0574	1	418	417	55.4377
BACCGV4043G06.b	LINE2_CH1	CR1	Crotalus	5e-43	80.6075	1	428	427	56.3588
BACCGV4009D01.b	BovB_VA	RTE	Vipera	2e-54	83.3333	4118	4447	329	56.5506
Contig254	BovB_VA	RTE	Vipera	8e-16	80.5195	4227	4446	219	58.1864
BACCGV4083F04.b	LINE2_CH1	CR1	Crotalus	2e-51	81.3953	1	429	428	60
Contig724	BovB_VA	RTE	Vipera	1e-138	90.0966	3501	3911	410	61.699
BACCGV1001C09.b0	SSU-rRNA_Hsa			8e-28	98.4615	410	474	64	63.7255
BACCGV4007H02.b	HAT3_MD	hAT	Monodelphis	1e-116	94.7566	3361	3623	262	63.8756
BACCGV4038B06.b	BovB_VA	RTE	Vipera	1e-156	88.9796	3298	3787	489	64.3909
BACCGV4032F01.b	CR1_HS	CR1	Homo	2e-57	83.0671	137	449	312	65.3445
BACCGV3035B09.b	BovB_VA	RTE	Vipera	1e-160	92.7681	3513	3913	400	65.8456
BACCGV4064G11.b	SSU-rRNA_Hsa			0	96.6495	277	664	387	65.9284
BACCGV4029B05.b	Mariner-6_XT			1e-117	90.2235	840	1194	354	66.3534
BACCGV4031C07.b	BovB_VA	RTE	Vipera	1e-117	88.2064	3496	3896	400	67.9466
BACCGV4059G10.b	BovB_VA	RTE	Vipera	1e-172	90.8142	3390	3868	478	68.331
BACCGV4001E06.b	BovB_VA	RTE	Vipera	1e-158	88.5122	3390	3914	524	68.4825
BACCGV4078F02.b1	L7A			6e-80	81.9188	58	599	541	70.1164
BACCGV4053D01.b	BovB_VA	RTE	Vipera	3e-26	83.6257	4132	4298	166	71.25
BACCGV4047A02.b1	LINE2_NT1	CR1	Natrix	1e-67	84.5426	1	317	316	72.2096
BACCGV1024H06.b0	SSU-rRNA_Hsa			1e-125	97.992	1139	1386	247	75.2266
BACCGV4001C07.b	BovB_VA	RTE	Vipera	0	88.8333	3317	3913	596	79.9197
Contig466	BovB_VA	RTE	Vipera	1e-137	91.1917	3530	3914	384	80.5846
BACCGV4024C08.b	BovB_VA	RTE	Vipera	1e-163	92.665	3447	3855	408	81.3121
BACCGV3029G03.b	L7A			6e-73	81.3653	118	659	541	87.987
BACCGV4085B04.b	BovB_VA	RTE	Vipera	0	89.4118	3224	3813	589	88.5417
BACCGV4055E06.b	BovB_VA	RTE	Vipera	0	89.7328	3203	3913	710	99.2928
BACCGV1006B02.b0	SSU-rRNA_Hsa			5e-36	90.8397	677	807	130	100
BACCGV4021B09.b	SSU-rRNA_Hsa			2e-67	92.8251	990	1207	217	100
BACCGV4026A07.b	BovB_VA	RTE	Vipera	0	92.9615	1559	2310	751	100
