# Supplementary material for: A transcriptomic analysis of gene expression in the venom gland of the snake Bothrops alternatus (urutu)
Source: BMC Genomics. 2010 Oct 26;11:605. doi: 10.1186/1471-2164-11-605 (PMC3017861; doi:10.1186/1471-2164-11-605)
Supplement: Additional file 3 — Table of transposable elements fused with proteins in B. alternatus ESTs. [file 1471-2164-11-605-S3.XLS]

## Sheet: Sheet2
CONTIG	ACCESSION	GI	TE	PRODUCT	ORGANISM
BACCGV4051B07.b	AF540645	23321259	CR1	agglucetin-alpha 1 subunit	Deinagkistrodon acutus
BACCGV4012C04.b	DQ131657		BovB	beta fibrinogen (fgb)	Protobothrops mucrosquamatus
BACCGV4007B10.b	DQ131657		BovB	beta fibrinogen (fgb)	Protobothrops mucrosquamatus
BACCGV4080A05.b	AC188305		BovB	chromosome UNK clone CH276-24H12, complete sequence	Pongo abelii
BACCGV4002C06.b	AC192622		BovB	chromosome z, complete sequence	Gallus gallus
BACCGV4075H10.b1	AC147596		BovB	chromosome z, complete sequence	Gallus gallus
BACCGV4040C10.b	FJ158987		L3	protocadherin gamma b22	Anolis carolinensis
BACCGV4028E10.b1	FJ158987		BovB	protocadherin gamma b23	Anolis carolinensis
BACCGV4010G02.b	FJ158987		BovB	protocadherin gamma b24	Anolis carolinensis
BACCGV4018B08.b	AC192622		BovB	defective interfering particle 3 UL3 (UL3), UL4 (UL4), and IR4/UL5 fusion protein 1 (Hyb1.0) genes	Gallus gallus
BACCGV4047A01.b1	AB158224	40363634	BovB	dipeptidylpeptidase 4a	Gloydius blomhoffi brevicaudus
Contig614 (2 reads)	DQ371480	87131217	SPIN	IR4/UL5 fusion protein 1	Equid herpesvirus 1
BACCGV4066F03.b	FJ158983		LINE2	TATA-box binding protein	Trimeresurus flavoviridis
BACCGV4042H07.b	FJ158983		LINE2	MHC class IA antigen UBA1, UBA2, UAA1 genes, partial cds, UAA3 and UAA2 pseudogenes, UAA4, UAA5 and UAA6 pseudogene fragments	Oreochromis niloticus
Contig818 (2 reads)	FJ158983		LINE2	TATA-box binding protein	Trimeresurus flavoviridis
BACCGV4068F09.b	AF373351		LINE2	non-LTR retrotransposon LINE2 reverse transcriptase pseudogene	Crotalus horridus
BACCGV3019G10.b0	DQ103590	70927665	URR1	Ohanin precursor	Ophiophagus hannah
BACCGV4041D01.b	DQ103590	70927665	SPIN	Ohanin precursor	Ophiophagus hannah
BACCGV4032G11.b	DQ103590	70927665	BovB	Ohanin precursor	Ophiophagus hannah
BACCGV4086D08.b	FJ659971		BovB	oncogene gene, intron	Agkistrodon contortrix
Contig534 (2 reads)	AB440236	211926921	CR1	phospholipase A2	Trimeresurus flavoviridis
Contig795 (2 reads)	AB440236	211926921	BovB	phospholipase A2	Trimeresurus flavoviridis
BACCGV4035A07.b	AB440236	211926921	BovB	phospholipase A2	Trimeresurus flavoviridis
BACCGV4015D04.b	AB440236	211926921	LINE2	phospholipase A2	Trimeresurus flavoviridis
BACCGV4037B11.b	AB440236	211926921	CR1	phospholipase A2	Trimeresurus flavoviridis
Contig472 (2 reads)	AB440236	211926921	BovB	phospholipase A2	Trimeresurus flavoviridis
Contig177 (5 reads)	AB440236	211926921	BovB	phospholipase A2	Trimeresurus flavoviridis
BACCGV4030H09.b	AB440236	211926921	CR1	phospholipase A2	Trimeresurus flavoviridis
BACCGV4083B01.b	AB440236	211926921	BovB	phospholipase A2	Trimeresurus flavoviridis
BACCGV4013E11.b	AB440236	211926921	CR1	phospholipase A2	Trimeresurus flavoviridis
BACCGV4078G02.b1	AB440236	211926921	CR1	phospholipase A2	Trimeresurus flavoviridis
Contig634 (2 reads)	AB440236	211926921	CR1	phospholipase A2	Trimeresurus flavoviridis
BACCGV4078C02.b1	AB440236	211926921	CR1	phospholipase A2	Trimeresurus flavoviridis
BACCGV4001A07.b	AB440236	211926921	CR1	phospholipase A2	Trimeresurus flavoviridis
BACCGV4016G06.b	AB440236	211926921	CR1	phospholipase A2	Trimeresurus flavoviridis
BACCGV4010D07.b	AB440236	211926921	CR1	phospholipase A2	Trimeresurus flavoviridis
BACCGV4032B11.b	AB440236	211926921	BovB	phospholipase A2	Trimeresurus flavoviridis
BACCGV4002B11.b	AB440236	211926921	BovB	phospholipase A2	Trimeresurus flavoviridis
BACCGV4069D09.b	AB440236	211926921	BovB	phospholipase A2	Trimeresurus flavoviridis
BACCGV4031G03.b	AB440236	211926921	BovB	phospholipase A2	Trimeresurus flavoviridis
BACCGV4032F01.b	AB440236	211926921	CR1	phospholipase A2	Trimeresurus flavoviridis
BACCGV4001H03.b	TRUGTGPLAB	1644277	BovB	phospholipase A2	Trimeresurus gramineus
BACCGV4009C07.b	TRUGTGPLAB	1644277	BovB	phospholipase A2	Trimeresurus gramineus
Contig751 (2 reads)	TRUGTGPLAB	1644277	CR1	phospholipase A2	Trimeresurus gramineus
BACCGV4012F06.b	TRUGTGPLAB	1644277	CR1	phospholipase A2	Trimeresurus gramineus
BACCGV4038B11.b	TRUGTGPLAB	1644277	CR1	phospholipase A2	Trimeresurus gramineus
BACCGV4072G05.b1	TRUGTGPLAB	1644277	BovB	phospholipase A2	Trimeresurus gramineus
BACCGV4080G06.b	AB003473	2809065	BovB	phospholipase A2 inhibitor	Trimeresurus flavoviridis
BACCGV4011E03.b	AB003473	2809065	BovB	phospholipase A2 inhibitor	Trimeresurus flavoviridis
BACCGV4054E07.b	AB003473	2809065	BovB	phospholipase A2 inhibitor	Trimeresurus flavoviridis
Contig119 (2 reads)	D87549	160357991	Tc1-3	phospholipase A2 inhibitor	Trimeresurus flavoviridis
BACCGV4019H06.b	D87549	160357991	BovB	phospholipase A2 inhibitor	Trimeresurus flavoviridis
BACCGV4069E06.b	AF097001	3860087	BovB	post synaptic alpha neurotoxin	Naja sputatrix
BACCGV4008F02.b	FJ195978	224016244	Tc1-3	protein tyrosine phosphatase receptor type A precursor	Lethenteron japonicum
BACCGV4083C08.b	TFLGTFTBPA	1483195	CR1	TATA-box binding protein	Trimeresurus flavoviridis
BACCGV4006A05.b	TFLGTFTBPA	1483195	LINE2	TATA-box binding protein	Trimeresurus flavoviridis
BACCGV4043D01.b	TFLGTFTBPA	1483195	CR1	TATA-box binding protein	Trimeresurus flavoviridis
BACCGV4067F05.b	TFLGTFTBPA	1483195	LINE2	TATA-box binding protein	Trimeresurus flavoviridis
BACCGV4081G01.b	TFLGTFTBPA	1483195	LINE2	TATA-box binding protein	Trimeresurus flavoviridis
BACCGV4028A07.b1	TFLGTFTBPA	1483195	LINE2	TATA-box binding protein	Trimeresurus flavoviridis
BACCGV4037E02.b	TFLGTFTBPA	1483195	LINE2	TATA-box binding protein	Trimeresurus flavoviridis
Contig120 (4 reads)	TFLGTFTBPA	1483195	LINE2	TATA-box binding protein	Trimeresurus flavoviridis
BACCGV4085G12.b	TFLGTFTBPA	1483195	LINE2	TATA-box binding protein	Trimeresurus flavoviridis
Contig621 (2 reads)	TFLGTFTBPA	1483195	LINE2	TATA-box binding protein	Trimeresurus flavoviridis
BACCGV4057H04.b	TFLGTFTBPA	1483195	LINE2	TATA-box binding protein	Trimeresurus flavoviridis
BACCGV4001G05.b	TFLGTFTBPA	1483195	LINE2	TATA-box binding protein	Trimeresurus flavoviridis
BACCGV4029E03.b	TFLGTFTBPA	1483195	BovB	TATA-box binding protein	Trimeresurus flavoviridis
BACCGV4077B06.b1	TFLGTFTBPA	1483195	LINE2	TATA-box binding protein	Trimeresurus flavoviridis
BACCGV4042B12.b	TFLGTFTBPA	1483195	LINE2	TATA-box binding protein	Trimeresurus flavoviridis
BACCGV4056B02.b	TFLGTFTBPA	1483195	LINE2	TATA-box binding protein	Trimeresurus flavoviridis
BACCGV4009D01.b	TFLGTFTBPA	1483195	BovB	TATA-box binding protein	Trimeresurus flavoviridis
Contig693 (2 reads)	TRUGTGTBPB	1483197	BovB	TATA-box binding protein	Trimeresurus gramineus
BACCGV4015D12.b	TRUGTGTBPB	1483197	BovB	TATA-box binding protein	Trimeresurus gramineus
BACCGV4069B01.b	EU293790	167614283	BovB	three finger toxin 2 precursor	Sistrurus catenatus edwardsi
BACCGV4065F02.b	EU293793	167614289	Rex6	three finger toxin 3 precursor	Sistrurus catenatus edwardsi
BACCGV4024B11.b	EU293793	167614289	BovB	three finger toxin 3 precursor	Sistrurus catenatus edwardsi
BACCGV4052A04.b	FJ554641	223711925	HAT3	vascular endothelial growth factor A190 isoform precursor	Trimeresurus flavoviridis
BACCGV4005F10.b	FJ554641	223711925	HAT3	vascular endothelial growth factor A190 isoform precursor	Trimeresurus flavoviridis
BACCGV4022B11.b1	FJ554641	223711925	HAT3	vascular endothelial growth factor A190 isoform precursor	Trimeresurus flavoviridis
BACCGV4007H12.b	FJ554641	223711925	HAT3	vascular endothelial growth factor A190 isoform precursor	Trimeresurus flavoviridis
