# Supplementary material for: A transcriptomic analysis of gene expression in the venom gland of the snake Bothrops alternatus (urutu)
Source: BMC Genomics. 2010 Oct 26;11:605. doi: 10.1186/1471-2164-11-605 (PMC3017861; doi:10.1186/1471-2164-11-605)
Supplement: Additional file 4 — Table of inverted repeats (IR) identified in B. alternatus ESTs. [file 1471-2164-11-605-S4.XLS]

## Sheet: Sheet1
CONTIG	BEST_HIT	E-VALUE	ID	ALN_LEN	PRODUCT	ORGANISM	IR-start	IR-end	IR-length
BACCGV4015H08.b	AB003473.1	1e-38	90	148	phospholipase A2 inhibitor	Trimeresurus flavoviridis	15	51	37
BACCGV4083A07.b	AB003473.1	6e-13	98	45	phospholipase A2 inhibitor	Trimeresurus flavoviridis	53	92	40
Contig65	AB003473.1	5e-33	91	119	phospholipase A2 inhibitor	Trimeresurus flavoviridis	8	50	43
BACCGV4031F03.b	AB003473.1	8e-44	93	128	phospholipase A2 inhibitor	Trimeresurus flavoviridis	14	63	50
BACCGV4032H02.b	AB003473.1	3e-19	95	64	phospholipase A2 inhibitor	Trimeresurus flavoviridis	41	94	54
Contig592	AB003473.1	1e-21	91	91	phospholipase A2 inhibitor	Trimeresurus flavoviridis	4	70	67
Contig411	AB031394.1	0	95	674	protease A	Bothrops jararaca	3	147	145
BACCGV4078F07.b1	AB440236.1	1e-56	90	190	phospholipase A2	Trimeresurus flavoviridis	2	56	55
BACCGV3002F03.b0	AF171670.2	3e-40	97	98	bradykinin-potentiating/C-type natriuretic peptide	Bothrops jararaca	74	103	30
BACCGV3029D01.b	AF171670.2	1e-39	98	93	bradykinin-potentiating/C-type natriuretic peptide	Bothrops jararaca	72	102	31
BACCGV3028E09.b0	AF171670.2	4e-37	97	93	bradykinin-potentiating/C-type natriuretic peptide	Bothrops jararaca	1	38	38
Contig350	AF171670.2	3e-37	98	89	bradykinin-potentiating/C-type natriuretic peptide	Bothrops jararaca	8	58	51
BACCGV3021B12.b0	AF171670.2	4e-40	97	98	bradykinin-potentiating/C-type natriuretic peptide	Bothrops jararaca	1	63	63
BACCGV4041G03.b	AF182546.1	3e-47	87	215	cytochrome b	Gloydius shedaoensis	84	123	40
BACCGV4006A07.b	AF332697.1	5e-27	88	128	Bov-B LINE	Vipera ammodytes	218	249	32
Contig454	AF490535.1	4e-59	93	162	phospholipase A2 precursor	Bothrops insularis	11	76	66
BACCGV4072H03.b1	AY027495.1	7e-14	90	71	class 1B phospholipase A2 Pt-PLA2	Pseudonaja textilis	102	135	34
BACCGV2001E12.b0	AY310914.1	1e-111	94	286	bradykinin-potentiating/C-type natriuretic peptide precursor isoform 1	Bothrops jararacussu	20	71	52
BACCGV3006G05.b0	AY310914.1	0	94	495	bradykinin-potentiating/C-type natriuretic peptide precursor isoform 1	Bothrops jararacussu	1	58	58
Contig810	AY310914.1	0	93	736	bradykinin-potentiating/C-type natriuretic peptide precursor isoform 1	Bothrops jararacussu	1	66	66
Contig430	AY310914.1	1e-167	96	365	bradykinin-potentiating/C-type natriuretic peptide precursor isoform 1	Bothrops jararacussu	12	81	70
BACCGV3023F09.b0	AY310914.1	1e-123	96	270	bradykinin-potentiating/C-type natriuretic peptide precursor isoform 1	Bothrops jararacussu	1	74	74
Contig146	AY310914.1	1e-158	93	423	bradykinin-potentiating/C-type natriuretic peptide precursor isoform 1	Bothrops jararacussu	1	74	74
Contig650	AY310914.1	0	97	372	bradykinin-potentiating/C-type natriuretic peptide precursor isoform 1	Bothrops jararacussu	1	77	77
Contig497	AY310914.1	0	97	429	bradykinin-potentiating/C-type natriuretic peptide precursor isoform 1	Bothrops jararacussu	1	78	78
Contig535	AY310914.1	1e-145	95	325	bradykinin-potentiating/C-type natriuretic peptide precursor isoform 1	Bothrops jararacussu	1	80	80
Contig347	AY310914.1	1e-97	93	266	bradykinin-potentiating/C-type natriuretic peptide precursor isoform 1	Bothrops jararacussu	9	100	92
Contig147	AY310914.1	1e-94	91	269	bradykinin-potentiating/C-type natriuretic peptide precursor isoform 1	Bothrops jararacussu	1	96	96
Contig649	AY310914.1	1e-158	97	329	bradykinin-potentiating/C-type natriuretic peptide precursor isoform 1	Bothrops jararacussu	20	151	132
BACCGV3023A11.b0	BX935387.1	3e-65	86	297	finished cDNA, clone ChEST502f4	Gallus gallus	15	46	32
BACCGV4027B01.b	D31779.1	6e-27	96	77	phospholipase A2	Trimeresurus gramineus	160	190	31
BACCGV4073F12.b1	D31782.1	1e-15	87	106	TATA-box binding protein	Trimeresurus gramineus	173	202	30
BACCGV4077F02.b1	D31782.1	2e-17	88	104	TATA-box binding protein	Trimeresurus gramineus	301	353	53
Contig638	D87550.1	2e-33	84	225	phospholipase A2 inhibitor	Trimeresurus flavoviridis	473	504	32
BACCGV4039H02.b	DQ131657.1	6e-30	89	131	beta fibrinogen (fgb)	Protobothrops mucrosquamatus	545	580	36
BACCGV4013C05.b	EU293792.1	2e-16	91	75	three finger toxin 5 precursor	Sistrurus catenatus edwardsi	39	70	32
BACCGV4030G02.b	EU913477.1	2e-77	87	305	tRNA-Thr mitochondrial	Gloydius blomhoffi brevicaudus	29	75	47
BACCGV4083C07.b	FJ641210.1	2e-60	92	181	microsatellite Crti32 sequence	Crotalus tigris	89	118	30
BACCGV4028H01.b1	FJ641210.1	5e-35	95	102	microsatellite Crti32 sequence	Crotalus tigris	81	157	77
Contig189	FJ641210.1	4e-52	90	183	microsatellite Crti32 sequence	Crotalus tigris	129	248	120
BACCGV4063A07.b	FJ659971.1	9e-20	83	186	ETS oncogene gene	Agkistrodon contortrix	315	344	30
BACCGV4067H10.b	FJ660353.1	7e-14	91	67	locus A genomic sequence	Agkistrodon piscivorus	318	348	31
Contig349	NM_001086627.1	8e-24	83	196	calreticulin	Xenopus laevis	21	78	58
BACCGV4079H01.b	XM_001507059.1	1e-11	90	67	similar to tyrosinase related protein 1	Ornithorhynchus anatinus	168	202	35
BACCGV3006E05.b0	XM_423701.2	2e-14	84	119	similar to nuclear poly(C)-binding protein, splicevariant E	Gallus gallus	1	34	34
BACCGV3007C10.b0	XM_424806.2	7e-54	89	235	similar to karyopherin beta2	Gallus gallus	115	149	35
BACCGV4024B07.b	No hit	NA	NA	NA	NA	NA	568	597	30
BACCGV4072D03.b1	No hit	NA	NA	NA	NA	NA	12	41	30
BACCGV4072D07.b1	No hit	NA	NA	NA	NA	NA	8	37	30
BACCGV4084D03.b	No hit	NA	NA	NA	NA	NA	496	525	30
Contig191	No hit	NA	NA	NA	NA	NA	9	38	30
Contig357	No hit	NA	NA	NA	NA	NA	263	292	30
BACCGV3035C12.b	No hit	NA	NA	NA	NA	NA	1	31	31
BACCGV4040C01.b	No hit	NA	NA	NA	NA	NA	184	214	31
BACCGV4043A11.b	No hit	NA	NA	NA	NA	NA	254	284	31
BACCGV4066A07.b	No hit	NA	NA	NA	NA	NA	493	523	31
BACCGV4078B05.b	No hit	NA	NA	NA	NA	NA	254	284	31
BACCGV4078B05.b1	No hit	NA	NA	NA	NA	NA	254	284	31
BACCGV4067D01.b	No hit	NA	NA	NA	NA	NA	3	34	32
BACCGV3034H02.b	No hit	NA	NA	NA	NA	NA	1	32	32
BACCGV3028B10.b0	No hit	NA	NA	NA	NA	NA	143	175	33
BACCGV4013A12.b	No hit	NA	NA	NA	NA	NA	26	58	33
BACCGV4026A03.b	No hit	NA	NA	NA	NA	NA	212	244	33
BACCGV4078G07.b1	No hit	NA	NA	NA	NA	NA	1	33	33
BACCGV4079H01.b1	No hit	NA	NA	NA	NA	NA	170	202	33
BACCGV4043D08.b	No hit	NA	NA	NA	NA	NA	310	343	34
BACCGV4033D12.b	No hit	NA	NA	NA	NA	NA	406	439	34
Contig539	No hit	NA	NA	NA	NA	NA	554	587	34
BACCGV4008E05.b	No hit	NA	NA	NA	NA	NA	13	47	35
BACCGV3029G04.b	No hit	NA	NA	NA	NA	NA	546	581	36
BACCGV4001E07.b	No hit	NA	NA	NA	NA	NA	131	168	38
BACCGV4035D09.b	No hit	NA	NA	NA	NA	NA	22	59	38
BACCGV3006D08.b0	No hit	NA	NA	NA	NA	NA	1	39	39
BACCGV4045G10.b	No hit	NA	NA	NA	NA	NA	1	42	42
BACCGV4051A04.b	No hit	NA	NA	NA	NA	NA	447	488	42
BACCGV4074A12.b1	No hit	NA	NA	NA	NA	NA	162	211	50
BACCGV3004B09.b0	No hit	NA	NA	NA	NA	NA	3	56	54
BACCGV3019B08.b0	No hit	NA	NA	NA	NA	NA	1	75	75
BACCGV3006C09.b0	No hit	NA	NA	NA	NA	NA	1	78	78
Contig659	No hit	NA	NA	NA	NA	NA	47	128	82
